# Supplementary material for: Association of TNF-α (-308G/A) Gene Polymorphism with Circulating TNF-α Levels and Excessive Daytime Sleepiness in Adults with Coronary Artery Disease and Concomitant Obstructive Sleep Apnea
Source: J Clin Med. 2021 Jul 31;10(15):3413. doi: 10.3390/jcm10153413 (PMC8348542; doi:10.3390/jcm10153413)
Supplement: Supplementary file 1 [file jcm-10-03413-s001.zip]

Archive with 1 entries (1 files):
- jcm-1278431-supplementary.pdf
